# Supplementary material for: High Level of Pre-Treatment HIV-1 Drug Resistance and Its Association with HLA Class I-Mediated Restriction in the Pumwani Sex Worker Cohort
Source: Viruses. 2022 Jan 28;14(2):273. doi: 10.3390/v14020273 (PMC8879707; doi:10.3390/v14020273)
Supplement: Supplementary file 1 [file viruses-14-00273-s001.zip]

Archive with 1 entries (1 files):
- viruses-1524051-supplementary.pdf
